# Supplementary material for: Cardiac Overexpression of Constitutively Active Galpha q Causes Angiotensin II Type1 Receptor Activation, Leading to Progressive Heart Failure and Ventricular Arrhythmias in Transgenic Mice
Source: PLoS One. 2014 Aug 29;9(8):e106354. doi: 10.1371/journal.pone.0106354 (PMC4149533; doi:10.1371/journal.pone.0106354)
Supplement: Table S1 — Primers used in this study. (XLS) [file pone.0106354.s001.xls]

## Sheet: Sheet1
gene	primer sequence	sense or antisense
ARPP0	AGATTCGGGATATGCTGTTGGC	S
	TCGGGTCCTAGACCAGTGTTC	AS
ANP	CCTGTGTACAGTGCGGTGTC	S
	CCTCATCTTCTACCGGCATC	AS
BNP	GTCAGTCGTTTGGGCTGTAA	S
	AAGAGACCCAGGCAGAGTCA	AS
b-MHC	ACTGTCAACACTAAGAGGGTCA	S
	TTGGATGATTTGATCTTCCAGGG	AS
CTGF	GCGAAGCTGACCTGGAGGAA	S
	TTGGCGATTTTAGGTGTC	AS
